# Supplementary material for: Nutrient Additions Regulate Height Growth Rate but Not Biomass Growth Rate of Alpine Plants Through the Contrasting Effect of Total and Available Nitrogen
Source: Plants (Basel). 2025 Apr 6;14(7):1143. doi: 10.3390/plants14071143 (PMC11991464; doi:10.3390/plants14071143)
Supplement: Supplementary file 1 [file plants-14-01143-s001.zip]

Archive with 3 entries (3 files):
- Figure S1-S10.pdf
- Table S1 Soil physical and chemical properties.pdf
- Table S2 Relative growth rate.pdf
